# Supplementary material for: The relationship among the progression of inflammation in umbilical cord, fetal inflammatory response, early-onset neonatal sepsis, and chorioamnionitis
Source: PLoS One. 2019 Nov 19;14(11):e0225328. doi: 10.1371/journal.pone.0225328 (PMC6863554; doi:10.1371/journal.pone.0225328)
Supplement: S1 Appendix — (XLSX) [file pone.0225328.s001.xlsx]

## Sheet: Sheet1
Patient_No.	Inflammation in UC_stage	Cord CRP
1	3
2	3
3	0	11.4
4	0	591
5	0	15.2
6	0
7	1
8	1
9	2
10	0	15.5
11	0	29.4
12	1
13	1	91.4
14	1	42.6
15	3	432.1
16	1	20.4
17	0	1240
18	1
19	0	32.6
20	0	1.9
21	0	2079.9
22	1
23	1	17.9
24	0	383.6
25	0	17.8
26	1	789.5
27	3	2584.3
28	3	1467.17
29	0	18.8
30	1	391.45
31	3	429.5
32	3	1571.6
33	0	19
34	1	113.4
35	1
36	0	5315.8
37	0
38	0	38.5
39	0	78.3
40	3	1626.2
41	3	2325.1
42	3	3703
43	0
44	3	958.2
45	0	7.1
46	3	2308.2
47	0	102.8
48	3	1521.4
49	3	346.1
50	0	3
51	0	2384.1
52	0	1257.4
53	0	126.3
54	3	234.7
55	0	69.7
56	0	23.8
57	0	8.95
58	1	4545.6
59	0	7.62
60	1
61	3	5555
62	1	284.5
63	0	2277.7
64	3	2224.29
65	0	22.1
66	0	49.5
67	3	969.3
68	1	4315.7
69	0	56.4
70	3	439.48
71	0	46.2
72	3	2796.1
73	1	19.6
74	0	49.5
75	0	319.5
76	3	1888.4
77	0	4
78	1	21.06
79	0	8.4
80	0	18.1
81	2	405.3
82	0	27.9
83	2	707.7
84	1	17.8
85	0	1537.3
86	0
87	1	1736.3
88	0	59.8
89	0	124.9
90	0	14
91	1	59.6
92	1	81.2
93	2	66.6
94	0	4.9
95	1	2676.5
96	1	24.1
97	0	1295.5
98	3	661.65
99	2	551.4
100	1	2166.5
101	0	16.3
102	3	2018.1
103	0	32.5
104	3	488.1
105	0	14
106	3	4533.9
107	3	3704.9
108	3	2837.9
109	3	4885.5
110	2	375.2
111	0	11.69
112	3	41.9
113	0	15.3
114	3
115	0	19.1
116	3	847.8
117	0	2569.3
118	0	2586.7
119	3	402.2
120	0	3.9
121	0	39.5
122	2	245.2
123	0	7401.8
124	3	10897.4
125	0	38.1
126	0
127	0	9.8
128	3	147.7
129	1	7.6
130	2	70.6
131	3	894.8
132	2	52.8
133	0	33
134	3	49.5
135	0	106.1
136	3	1922.2
137	3	68
138	3	2438
139	3	2076.4
140	3	128.18
141	3	2.2
142	3
143	3	382.4
144	3
145	0
146	0
147	3	2014.5
148	0	22.8
149	3	2034.7
150	3	3094.9
151	0	60.5
152	0	6.72
153	0	45.82
154	3	26.3
155	2
156	0	66.9
157	3	47.4
158	3	34.5
159	0	7.5
160	2	69.6
161	0	2702.4
162	0	39.68
163	0
164	0	9
165	0	8
166	3	1301.4
167	0	66.56
168	0	223.9
169	3	2293.2
170	3	213.55
171	0	13.35
172	0	5.6
173	3	839.76
174	3	490.1
175	1	3364.3
176	3	320.3
177	3	1385.02
178	0	12.2
179	3	320.67
180	0	8.06
181	0	7.5
182	0	7.28
183	0	19.26
184	0	68.25
185	0	32.67
186	1	130
187	0	883.2
188	3	321.8
189	0	6.72
190	0	213.2
191	0	258.77
192	0	70.7
193	0	24.61
194	2	2004.5
195	1	26.74
196	3	15.68
197	0	7.73
198	0	8.74
199	3	711.9
200	0	413
201	1
202	3	2245.99
203	0	12.7
204	0	32.91
205	0	1075.32
206	2	3096.06
207	0	8.44
208	1	27.93
209	0	7.39
210	0
211	0	23.8
212	0	6.72
213	0	67.7
214	0	29.05
215	3	1516
216	3	46.1
217	3	3215.62
218	0	170.3
219	2	9.5
220	3	31.1
221	1	11
222	2	37.62
223	1	904.72
224	2	21.56
225	1	201.89
226	0	1.9
227	0	8.2
228	0	5.71
229	1	25.4
230	0	2.9
231	0	6.5
232	0	9.6
233	3	415.51
234	0	15.2
235	1	35.64
236	0	4.5
237	3	1587.27
238	3	180.1
239	3	1895.19
